# Supplementary material for: Population structure of ocular Streptococcus pneumoniae is highly diverse and formed by lineages that escape current vaccines
Source: Microb Genom. 2022 Mar 7;8(3):000763. doi: 10.1099/mgen.0.000763 (PMC9176286; doi:10.1099/mgen.0.000763)
Supplement: Supplementary material 1 [file mgen-8-0763-s001.xlsx]

## Sheet: Sheet1
Supplementary Data 1. The collection of ocular S. pneumoniae isolates used in this study.
sample_name	ST	Diagnosis	CC	Serotype	Patient age	Patient sex	Collection date	Structure	Location	GPSCs	Predicting resistance to beta-lactam ATB***
3_39	ST448	conjunctivitis	448	NT	58	M	February 2014	Conjunctiva	MEEI, Boston	NA	Sensitive
4_53	ST558	dacryocystitis	558	35B	46	M	March 2014	Lacrimal sac	MEEI, Boston	59	Amoxicillin I, Cefuroxime R
7_14	ST448	conjunctivitis	448	NT	45	M	April 2014	Cornea	MEEI, Boston	60	Sensitive
7_45	Unknown ST	keratitis	Unknown	09N	85	M	May 2014	Cornea	MEEI, Boston	16	Sensitive
9_50	Unknown ST	keratitis	Unknown	21	70	F	June 2014	Cornea	MEEI, Boston	99	Sensitive
10_11	ST100	keratitis	100	33F	83	M	June 2014	Cornea	MEEI, Boston	NA**	Sensitive
11_05	ST448	conjunctivitis	448	NT	52	M	July 2014	Conjunctiva	MEEI, Boston	NA	Sensitive
11_24	ST344	conjunctivitis	344	NT	33	F	July 2014	NS*	MEEI, Boston	81	Sensitive
13_35	ST393	endophthalmitis	393	38	34	F	August 2014	NS	MEEI, Boston	38	Sensitive
15_24	ST42	keratitis	439	23A	65	F	September 2014	Cornea	MEEI, Boston	7	Sensitive
18_31	ST1766	endophthalmitis	113	31	68	F	November 2014	NS	MEEI, Boston	NA	Sensitive
18_56	ST199	conjunctivitis	199	15B	92	F	November 2014	Eylid	MEEI, Boston	4	Sensitive
20_53	ST199	keratitis	199	15B	70	F	December 2014	Cornea	MEEI, Boston	4	Sensitive
21_66	ST14056	keratitis	97	10A	63	F	January 2015	NS	MEEI, Boston	36	Sensitive
25_76	ST10445	conjunctivitis	180	3	50	M	April 2015	Conjunctiva	MEEI, Boston	12	Sensitive
28_51	ST448	conjunctivitis	448	NT	59	F	May 2015	Conjunctiva	MEEI, Boston	60	Sensitive
30_19	ST2183	keratitis	180	NT	83	F	June 2015	Cornea	MEEI, Boston	NA	NA
30_44	ST558	keratitis	558	35B	62	F	June 2015	Cornea	MEEI, Boston	59	Amoxicillin I, Cefuroxime R
31_6	ST3019	keratitis	62	11A	45	F	June 2015	Cornea	MEEI, Boston	3	Sensitive
39_72	ST1262	keratitis	1262	15B	68	F	October 2015	Cornea	MEEI, Boston	11	Sensitive
40_68	ST9355	keratitis	9355	15A	92	M	November 2015	Cornea	MEEI, Boston	9	Sensitive
42_66	ST433	keratitis	433	22F	69	F	December 2015	Cornea	MEEI, Boston	19	Sensitive
43_32	ST1840	keratitis	383	16F	69	M	January 2016	Cornea	MEEI, Boston	156	Sensitive
45_39	ST5178	keratitis	5178	29	66	F	February 2016	Cornea	MEEI, Boston	241	Sensitive
47_9	ST448	conjunctivitis	448	NT	56	M	April 2016	Conjunctiva	MEEI, Boston	60	Sensitive
50_41	ST199	keratitis	199	19A	54	F	June 2016	Cornea	MEEI, Boston	4	Sensitive
50_54	ST36	conjunctivitis	439	23B1	69	M	June 2016	Conjunctiva	MEEI, Boston	NA	NA
54_54	ST12972	endophthalmitis	558	35B	69	M	September 2016	NS	MEEI, Boston	59	Amoxicillin I, Cefuroxime R
58_18	ST448	cellulitis	448	NT	34	M	November 2016	Conjunctiva	MEEI, Boston	60	Sensitive
61_73	ST448	conjunctivitis	448	NT	26	F	January 2017	Conjunctiva	MEEI, Boston	60	Sensitive
62_29	ST448	conjunctivitis	448	NT	37	F	January 2017	NS	MEEI, Boston	NA	Sensitive
63_63	ST558	conjunctivitis	558	NT	1.5	M	February 2017	NS	MEEI, Boston	59	Amoxicillin I, Cefuroxime R
66_28	ST1257	dacryocystitis	235	NT	27	M	April 2017	Lacrimal sac	MEEI, Boston	NA	Sensitive
66_59	ST448	conjunctivitis	448	NT	29	F	April 2017	NS	MEEI, Boston	60	Sensitive
66_77	ST180	conjunctivitis	180	NT	38	F	April 2017	NS	MEEI, Boston	12	Sensitive
67_18	ST433	keratitis	433	22F	84	F	April 2017	Cornea	MEEI, Boston	19	Sensitive
67_72	ST100	dacryocystitis	100	33F	46	F	April 2017	Lacrimal sac	MEEI, Boston	3	Sensitive
69_4	ST10493	conjunctivitis	558	NT	1	F	May 2017	NS	MEEI, Boston	NA	NA
74_2	ST62	keratitis	62	11A	49	M	August 2017	Cornea	MEEI, Boston	NA	Sensitive
74_66	ST199	endophthalmitis	199	15B	89	F	August 2017	Vitreous	MEEI, Boston	4	Sensitive
75_30	ST66	keratitis	66	09N	57	M	August 2017	Cornea	MEEI, Boston	16	Sensitive
78_25	ST63	dacryocystitis	63	15A	61	M	October 2017	Lacrimal sac	MEEI, Boston	9	Sensitive
79_52	ST11818	keratitis	63	15A	83	F	November 2017	NS	MEEI, Boston	9	Cefuroxime R
81_79	ST199	keratitis	199	15B	3	F	December 2017	Cornea	MEEI, Boston	NA	Sensitive
82_50	ST338	keratitis	338	23A	63	F	December 2017	NS	MEEI, Boston	5	Sensitive
*NS: not specified
**NA: not attributable
***Beta-lactam resistance was predicted for the following antibiotics: amoxicillin, ceftriaxone, cefotaxime, cefuroxime, meropenem and penicillin
